# Supplementary material for: Polycation-Intercalated MXene Membrane with Enhanced Permselective and Anti-Microbial Properties
Source: Nanomaterials (Basel). 2023 Oct 31;13(21):2885. doi: 10.3390/nano13212885 (PMC10650023; doi:10.3390/nano13212885)
Supplement: Supplementary file 1 [file nanomaterials-13-02885-s001.zip]

Archive with 1 entries (1 files):
- nanomaterials-2657517-supplementary.pdf
